# Supplementary material for: Bioinformatics Analysis of the Prognostic Significance of VPS16 in Hepatocellular Carcinoma and Its Role in Drug Screening
Source: Biomed Res Int. 2023 Apr 17;2023:2501596. doi: 10.1155/2023/2501596 (PMC10137196; doi:10.1155/2023/2501596)
Supplement: Supplementary 3 — Supplementary data. Supplementary package R. [file 2501596.f3.txt]

#1.catter-plot.R

library(ggplot2)
library(ggpubr)

gene="VPS16"
setwd("C:\\Users\\Administrator\\Desktop\\GXM\\2_normal_tumor_DESeq2")

rt=read.table("normal_tumor_countdata_normalized.txt", header=T, sep="\t", check.names=F)
rt=as.matrix(rt)
rownames(rt)=rt[,1]
exp=rt[,2:ncol(rt)]
dimnames=list(rownames(exp),colnames(exp))
data=matrix(as.numeric(as.matrix(exp)), nrow=nrow(exp), dimnames=dimnames)
data=t(data[gene,,drop=F])

group=sapply(strsplit(rownames(data),"\\-"), "[", 4)
group=sapply(strsplit(group,""), "[", 1)
group=gsub("2", "1", group)
conNum=length(group[group==1])       
treatNum=length(group[group==0])   
Type=c(rep(1,conNum), rep(2,treatNum))

exp=cbind(data, Type)
exp=as.data.frame(exp)
colnames(exp)=c("gene", "Type")
exp$Type=ifelse(exp$Type==1, "Normal", "Tumor")

outTab=exp
colnames(outTab)=c(gene, "Type")
outTab=cbind(ID=row.names(outTab), outTab)
write.table(outTab, file="geneExp.txt", sep="\t", quote=F, row.names=F)

group=levels(factor(exp$Type))
exp$Type=factor(exp$Type, levels=group)
comp=combn(group,2)
my_comparisons=list()
for(i in 1:ncol(comp)){my_comparisons[[i]]<-comp[,i]}

boxplot=ggboxplot(exp, x="Type", y="gene", color="Type",
                  xlab="",
                  ylab=paste0(gene, " expression"),
                  legend.title="Type",
                  palette = c("blue","red"),
                  add = "jitter")+ 
  stat_compare_means(comparisons=my_comparisons,symnum.args=list(cutpoints = c(0, 0.001, 0.01, 0.05, 1), symbols = c("***", "**", "*", "ns")),label = "p.signif")

pdf(file=paste0(gene,"_normal_tumor.pdf"), width=5, height=4.5)
print(boxplot)
dev.off()


#2.PCA.R
library(limma)
library(ggpubr)
library(ggplot2)
setwd(""C:\\Users\\Administrator\\Desktop\\GXM\\PCA")  
outFile="PCA.pdf"        
gene="VPS16"          
expFile="symbol.txt"  

symbol=read.table(expFile, header=T, sep="\t", check.names=F)
symbol=as.matrix(symbol)
rownames(symbol)=symbol[,1]
RT=symbol[,2:ncol(symbol)]
dimnames=list(rownames(RT),colnames(RT))
data=matrix(as.numeric(as.matrix(RT)),nrow=nrow(RT),dimnames=dimnames)
data=avereps(data)
data=data[rowMeans(data)>0.5,]
group=sapply(strsplit(colnames(data),"\\-"), "[", 4)
group=sapply(strsplit(group,""), "[", 1)
group=gsub("2","1",group)
data=data[,group==0]
data=t(data)
rownames(data)=gsub("(.*?)\\-(.*?)\\-(.*?)\\-.*", "\\1\\-\\2\\-\\3", rownames(data))
data<-t(avereps(data))
geneExp<-as.data.frame(t(data[gene,,drop=F]))
geneExp$Type=ifelse(geneExp[,gene]>median(geneExp[,gene]), "High", "Low")
write.table(geneExp, file="VPS16_groups.txt", sep="\t", quote=F, col.names=F)
rt1<-cbind(geneExp,t(data))[,-1]
data0=rt1[,c(2:ncol(rt1))]
Type=rt1[,1]
var=colnames(rt1)[1]
data.pca=prcomp(data0, scale. = TRUE)
pcaPredict=predict(data.pca)
PCA = data.frame(PC1=pcaPredict[,1], PC2=pcaPredict[,2], Type=Type)
col=c("#ec1f25","#17478a")
if(length(levels(factor(Type)))>2){
  col=rainbow(length(levels(factor(Type))))}
pdf(file=outFile, height=4.5, width=5.5)       
p=ggplot(data = PCA, aes(PC1, PC2)) + geom_point(aes(color = Type)) +
  scale_colour_manual(name=var,  values =col)+
  theme_bw()+
  theme(plot.margin=unit(rep(1.5,4),'lines'))+
  theme(panel.grid.major = element_blank(), panel.grid.minor = element_blank())
print(p)
dev.off()
#3.PFS.R

library(survival)
library(survminer)

expFile="geneExp.txt"     
cliFile="Survival_SupplementalTable_S1_xena_sp"     
setwd("C:\\Users\\Administrator\\Desktop\\GXM\\7_PFS")     

rt=read.table(expFile, header=T, sep="\t", check.names=F, row.names=1)
gene=colnames(rt)[1]

tumorData=rt[rt$Type=="Tumor", 1, drop=F]
tumorData=as.matrix(tumorData)
rownames(tumorData)=gsub("(.*?)\\-(.*?)\\-(.*?)\\-(.*?)\\-.*", "\\1\\-\\2\\-\\3", rownames(tumorData))
data=avereps(tumorData)

Type=ifelse(data[,gene]>median(data[,gene]), "High", "Low")
data=cbind(as.data.frame(data), Type)

cli=read.table(cliFile, header=T, sep="\t", check.names=F, row.names=1)
cli=cli[,c("PFI.time", "PFI")]
cli=na.omit(cli)
colnames(cli)=c("futime", "fustat")
cli$futime=cli$futime/365
cli=as.matrix(cli)
row.names(cli)=gsub("(.*?)\\-(.*?)\\-(.*?)\\-.*", "\\1\\-\\2\\-\\3", row.names(cli))

sameSample=intersect(row.names(data), row.names(cli))
data=data[sameSample,,drop=F]
cli=cli[sameSample,,drop=F]
rt=cbind(as.data.frame(cli), data)

diff=survdiff(Surv(futime, fustat) ~ Type, data=rt)
pValue=1-pchisq(diff$chisq, df=1)
if(pValue<0.001){
  pValue="p<0.001"
}else{
  pValue=paste0("p=", sprintf("%.03f",pValue))
}
fit <- survfit(Surv(futime, fustat) ~ Type, data = rt)
#print(surv_median(fit))

surPlot=ggsurvplot(fit, 
                   data=rt,
                   conf.int=F,
                   pval=pValue,
                   pval.size=6,
                   surv.median.line = "hv",
                   legend.title=gene,
                   legend.labs=c("High level", "Low level"),
                   xlab="Time(years)",
                   ylab="Progression free survival",
                   break.time.by = 1,
                   palette=c("red", "blue"),
                   risk.table=F,
                   risk.table.title="",
                   risk.table.col = "strata",
                   risk.table.height=.25)

pdf(file=paste0(gene, ".PFS.pdf"), width=5.5, height=5, onefile=FALSE)
print(surPlot)
dev.off()


#4.ROC.R

library(survival)
library(survminer)
library(timeROC)

inputFile="expTime.txt"    
setwd("C:\\Users\\Administrator\\Desktop\\GXM\\8_ROC")      

rt=read.table(inputFile, header=T, sep="\t", check.names=F, row.names=1)
gene=colnames(rt)[3]

ROC_rt=timeROC(T=rt$futime, delta=rt$fustat,
               marker=rt[,gene], cause=1,
               weighting='aalen',
               times=c(1,3,5), ROC=TRUE)
pdf(file="ROC.pdf", width=5, height=5)
plot(ROC_rt,time=1,col='green',title=FALSE,lwd=2)
plot(ROC_rt,time=3,col='blue',add=TRUE,title=FALSE,lwd=2)
plot(ROC_rt,time=5,col='red',add=TRUE,title=FALSE,lwd=2)
legend('bottomright',
       c(paste0('AUC at 1 years: ',sprintf("%.03f",ROC_rt$AUC[1])),
         paste0('AUC at 3 years: ',sprintf("%.03f",ROC_rt$AUC[2])),
         paste0('AUC at 5 years: ',sprintf("%.03f",ROC_rt$AUC[3]))),
       col=c("green",'blue','red'),lwd=2,bty = 'n')
dev.off()


#5.cliCor.R


library(ggpubr)

expFile="geneExp.txt"      
cliFile="clinical.txt"      
setwd("C:\\Users\\Administrator\\Desktop\\GXM\\9_cliCor")    

rt=read.table(expFile, header=T, sep="\t", check.names=F, row.names=1)
gene=colnames(rt)[1]

tumorData=rt[rt$Type=="Tumor",1,drop=F]
tumorData=as.matrix(tumorData)
rownames(tumorData)=gsub("(.*?)\\-(.*?)\\-(.*?)\\-(.*?)\\-.*", "\\1\\-\\2\\-\\3", rownames(tumorData))
data=avereps(tumorData)

cli=read.table(cliFile, header=T, sep="\t", check.names=F, row.names=1)
cli[,"Age"]=ifelse(cli[,"Age"]=="unknow", "unknow", ifelse(cli[,"Age"]>65,">65","<=65"))

samSample=intersect(row.names(data), row.names(cli))
data=data[samSample,,drop=F]
cli=cli[samSample,,drop=F]
rt=cbind(data, cli)

for(clinical in colnames(rt[,2:ncol(rt)])){
  data=rt[c(gene, clinical)]
  colnames(data)=c(gene, "clinical")
  data=data[(data[,"clinical"]!="unknow"),]
  group=levels(factor(data$clinical))
  data$clinical=factor(data$clinical, levels=group)
  comp=combn(group,2)
  my_comparisons=list()
  for(i in 1:ncol(comp)){my_comparisons[[i]]<-comp[,i]}

  boxplot=ggboxplot(data, x="clinical", y=gene, fill="clinical",
                    xlab=clinical,
                    ylab=paste(gene, " expression"),
                    legend.title=clinical)+ 
    stat_compare_means(comparisons = my_comparisons)

  pdf(file=paste0("clinicalCor_", clinical, ".pdf"), width=5.5, height=5)
  print(boxplot)
  dev.off()
}


#6.indep.R

library(survival)       
setwd("C:\\Users\\Administrator\\Desktop\\GXM\\12_indep")     

bioForest=function(coxFile=null, forestFile=null, forestCol=null){

  rt <- read.table(coxFile, header=T, sep="\t", check.names=F, row.names=1)
  gene <- rownames(rt)
  hr <- sprintf("%.3f",rt$"HR")
  hrLow  <- sprintf("%.3f",rt$"HR.95L")
  hrHigh <- sprintf("%.3f",rt$"HR.95H")
  Hazard.ratio <- paste0(hr,"(",hrLow,"-",hrHigh,")")
  pVal <- ifelse(rt$pvalue<0.001, "<0.001", sprintf("%.3f", rt$pvalue))

  pdf(file=forestFile, width=6.5, height=4.5)
  n <- nrow(rt)
  nRow <- n+1
  ylim <- c(1,nRow)
  layout(matrix(c(1,2),nc=2),width=c(3,2.5))
  
  xlim = c(0,3)
  par(mar=c(4,2.5,2,1))
  plot(1,xlim=xlim,ylim=ylim,type="n",axes=F,xlab="",ylab="")
  text.cex=0.8
  text(0,n:1,gene,adj=0,cex=text.cex)
  text(1.5-0.5*0.2,n:1,pVal,adj=1,cex=text.cex);text(1.5-0.5*0.2,n+1,'pvalue',cex=text.cex,font=2,adj=1)
  text(3.1,n:1,Hazard.ratio,adj=1,cex=text.cex);text(3.1,n+1,'Hazard ratio',cex=text.cex,font=2,adj=1)
  
  par(mar=c(4,1,2,1),mgp=c(2,0.5,0))
  xlim = c(0,max(as.numeric(hrLow),as.numeric(hrHigh)))
  plot(1,xlim=xlim,ylim=ylim,type="n",axes=F,ylab="",xaxs="i",xlab="Hazard ratio")
  arrows(as.numeric(hrLow),n:1,as.numeric(hrHigh),n:1,angle=90,code=3,length=0.05,col="darkblue",lwd=3)
  abline(v=1, col="black", lty=2, lwd=2)
  boxcolor = ifelse(as.numeric(hr) > 1, forestCol, forestCol)
  points(as.numeric(hr), n:1, pch = 15, col = boxcolor, cex=2)
  axis(1)
  dev.off()
}


indep=function(expFile=null,cliFile=null,uniOutFile=null,multiOutFile=null,uniForest=null,multiForest=null){
  exp=read.table(expFile, header=T, sep="\t", check.names=F, row.names=1)      
  cli=read.table(cliFile, header=T, sep="\t", check.names=F, row.names=1)      
  
  sameSample=intersect(row.names(cli),row.names(exp))
  exp=exp[sameSample,]
  cli=cli[sameSample,]
  rt=cbind(exp, cli)
  
  uniTab=data.frame()
  for(i in colnames(rt[,3:ncol(rt)])){
    cox <- coxph(Surv(futime, fustat) ~ rt[,i], data = rt)
    coxSummary = summary(cox)
    uniTab=rbind(uniTab,
                 cbind(id=i,
                       HR=coxSummary$conf.int[,"exp(coef)"],
                       HR.95L=coxSummary$conf.int[,"lower .95"],
                       HR.95H=coxSummary$conf.int[,"upper .95"],
                       pvalue=coxSummary$coefficients[,"Pr(>|z|)"])
    )
  }
  write.table(uniTab,file=uniOutFile,sep="\t",row.names=F,quote=F)
  bioForest(coxFile=uniOutFile, forestFile=uniForest, forestCol="green")
  
  uniTab=uniTab[as.numeric(uniTab[,"pvalue"])<1,]
  rt1=rt[,c("futime", "fustat", as.vector(uniTab[,"id"]))]
  multiCox=coxph(Surv(futime, fustat) ~ ., data = rt1)
  multiCoxSum=summary(multiCox)
  multiTab=data.frame()
  multiTab=cbind(
    HR=multiCoxSum$conf.int[,"exp(coef)"],
    HR.95L=multiCoxSum$conf.int[,"lower .95"],
    HR.95H=multiCoxSum$conf.int[,"upper .95"],
    pvalue=multiCoxSum$coefficients[,"Pr(>|z|)"])
  multiTab=cbind(id=row.names(multiTab),multiTab)
  write.table(multiTab,file=multiOutFile,sep="\t",row.names=F,quote=F)
  bioForest(coxFile=multiOutFile, forestFile=multiForest, forestCol="red")
}

indep(expFile="expTime.txt",
      cliFile="clinical.txt",
      uniOutFile="uniCox.txt",
      multiOutFile="multiCox.txt",
      uniForest="uniForest.pdf",
      multiForest="multiForest.pdf")


#7.GO.R

library(clusterProfiler)
library(org.Hs.eg.db)
library(enrichplot)
library(ggplot2)
library(circlize)
library(RColorBrewer)
library(dplyr)
library(ComplexHeatmap)

pvalueFilter=0.05      
qvalueFilter=0.05       

colorSel="qvalue"
if(qvalueFilter>0.05){
  colorSel="pvalue"
}
ontology.col=c("#00AFBB", "#E7B800", "#90EE90")

setwd("C:\\Users\\Administrator\\Desktop\\GXM\\15_GO")            
rt=read.table("diff.txt", header=T, sep="\t", check.names=F)     

genes=unique(as.vector(rt[,1]))
entrezIDs=mget(genes, org.Hs.egSYMBOL2EG, ifnotfound=NA)
entrezIDs=as.character(entrezIDs)
gene=entrezIDs[entrezIDs!="NA"]        
#gene=gsub("c\\(\"(\\d+)\".*", "\\1", gene)

kk=enrichGO(gene=gene, OrgDb=org.Hs.eg.db, pvalueCutoff=1, qvalueCutoff=1, ont="all", readable=T)
GO=as.data.frame(kk)
GO=GO[(GO$pvalue<pvalueFilter & GO$qvalue<qvalueFilter),]

write.table(GO, file="GO.txt", sep="\t", quote=F, row.names = F)

showNum=5
if(nrow(GO)<30){
  showNum=nrow(GO)
}

pdf(file="barplot.pdf", width=7, height=7)
bar=barplot(kk, drop=TRUE, showCategory=showNum, label_format=30, split="ONTOLOGY", color=colorSel) + facet_grid(ONTOLOGY~., scale='free')
print(bar)
dev.off()

pdf(file="bubble.pdf", width=7, height=7)
bub=dotplot(kk, showCategory=showNum, orderBy="GeneRatio", label_format=30, split="ONTOLOGY", color=colorSel) + facet_grid(ONTOLOGY~., scale='free')
print(bub)
dev.off()

data=GO[order(GO$p.adjust),]
datasig=data[data$p.adjust<0.05,,drop=F]
BP = datasig[datasig$ONTOLOGY=="BP",,drop=F]
CC = datasig[datasig$ONTOLOGY=="CC",,drop=F]
MF = datasig[datasig$ONTOLOGY=="MF",,drop=F]
BP = head(BP,6)
CC = head(CC,6)
MF = head(MF,6)
data = rbind(BP,CC,MF)
main.col = ontology.col[as.numeric(as.factor(data$ONTOLOGY))]

BgGene = as.numeric(sapply(strsplit(data$BgRatio,"/"),'[',1))
Gene = as.numeric(sapply(strsplit(data$GeneRatio,'/'),'[',1))
ratio = Gene/BgGene
logpvalue = -log(data$pvalue,10)
logpvalue.col = brewer.pal(n = 8, name = "Reds")
f = colorRamp2(breaks = c(0,2,4,6,8,10,15,20), colors = logpvalue.col)
BgGene.col = f(logpvalue)
df = data.frame(GO=data$ID,start=1,end=max(BgGene))
rownames(df) = df$GO
bed2 = data.frame(GO=data$ID,start=1,end=BgGene,BgGene=BgGene,BgGene.col=BgGene.col)
bed3 = data.frame(GO=data$ID,start=1,end=Gene,BgGene=Gene)
bed4 = data.frame(GO=data$ID,start=1,end=max(BgGene),ratio=ratio,col=main.col)
bed4$ratio = bed4$ratio/max(bed4$ratio)*9.5

pdf("GO.circlize.pdf",width=10,height=10)
par(omi=c(0.1,0.1,0.1,1.5))
circos.par(track.margin=c(0.01,0.01))
circos.genomicInitialize(df,plotType="none")
circos.trackPlotRegion(ylim = c(0, 1), panel.fun = function(x, y) {
  sector.index = get.cell.meta.data("sector.index")
  xlim = get.cell.meta.data("xlim")
  ylim = get.cell.meta.data("ylim")
  circos.text(mean(xlim), mean(ylim), sector.index, cex = 0.8, facing = "bending.inside", niceFacing = TRUE)
}, track.height = 0.08, bg.border = NA,bg.col = main.col)

for(si in get.all.sector.index()) {
  circos.axis(h = "top", labels.cex = 0.6, sector.index = si,track.index = 1,
              major.at=seq(0,max(BgGene),by=100),labels.facing = "clockwise")
}
f = colorRamp2(breaks = c(-1, 0, 1), colors = c("green", "black", "red"))
circos.genomicTrack(bed2, ylim = c(0, 1),track.height = 0.1,bg.border="white",
                    panel.fun = function(region, value, ...) {
                      i = getI(...)
                      circos.genomicRect(region, value, ytop = 0, ybottom = 1, col = value[,2], 
                                         border = NA, ...)
                      circos.genomicText(region, value, y = 0.4, labels = value[,1], adj=0,cex=0.8,...)
                    })
circos.genomicTrack(bed3, ylim = c(0, 1),track.height = 0.1,bg.border="white",
                    panel.fun = function(region, value, ...) {
                      i = getI(...)
                      circos.genomicRect(region, value, ytop = 0, ybottom = 1, col = '#BA55D3', 
                                         border = NA, ...)
                      circos.genomicText(region, value, y = 0.4, labels = value[,1], cex=0.9,adj=0,...)
                    })
circos.genomicTrack(bed4, ylim = c(0, 10),track.height = 0.35,bg.border="white",bg.col="grey90",
                    panel.fun = function(region, value, ...) {
                      cell.xlim = get.cell.meta.data("cell.xlim")
                      cell.ylim = get.cell.meta.data("cell.ylim")
                      for(j in 1:9) {
                        y = cell.ylim[1] + (cell.ylim[2]-cell.ylim[1])/10*j
                        circos.lines(cell.xlim, c(y, y), col = "#FFFFFF", lwd = 0.3)
                      }
                      circos.genomicRect(region, value, ytop = 0, ybottom = value[,1], col = value[,2], 
                                         border = NA, ...)
                      #circos.genomicText(region, value, y = 0.3, labels = value[,1], ...)
                    })
circos.clear()

middle.legend = Legend(
  labels = c('Number of Genes','Number of Select','Rich Factor(0-1)'),
  type="points",pch=c(15,15,17),legend_gp = gpar(col=c('pink','#BA55D3',ontology.col[1])),
  title="",nrow=3,size= unit(3, "mm")
)
circle_size = unit(1, "snpc")
draw(middle.legend,x=circle_size*0.42)

main.legend = Legend(
  labels = c("Biological Process", "Molecular Function","Cellular Component"),  type="points",pch=15,
  legend_gp = gpar(col=ontology.col), title_position = "topcenter",
  title = "ONTOLOGY", nrow = 3,size = unit(3, "mm"),grid_height = unit(5, "mm"),
  grid_width = unit(5, "mm")
)

logp.legend = Legend(
  labels=c('(0,2]','(2,4]','(4,6]','(6,8]','(8,10]','(10,15]','(15,20]','>=20'),
  type="points",pch=16,legend_gp=gpar(col=logpvalue.col),title="-log10(Pvalue)",
  title_position = "topcenter",grid_height = unit(5, "mm"),grid_width = unit(5, "mm"),
  size = unit(3, "mm")
)
lgd = packLegend(main.legend,logp.legend)
circle_size = unit(1, "snpc")
print(circle_size)
draw(lgd, x = circle_size*0.85, y=circle_size*0.55,just = "left")
dev.off()


#8.KEGG.R

library("clusterProfiler")
library("org.Hs.eg.db")
library("enrichplot")
library("ggplot2")

pvalueFilter=0.05     
qvalueFilter=0.05     

colorSel="qvalue"
if(qvalueFilter>0.05){
  colorSel="pvalue"
}

setwd("C:\\Users\\Administrator\\Desktop\\GXM\\16_KEGG")           
rt=read.table("diff.txt", header=T, sep="\t", check.names=F)    

genes=unique(as.vector(rt[,1]))
entrezIDs=mget(genes, org.Hs.egSYMBOL2EG, ifnotfound=NA)
entrezIDs=as.character(entrezIDs)
rt=data.frame(genes, entrezID=entrezIDs)
gene=entrezIDs[entrezIDs!="NA"]       
#gene=gsub("c\\(\"(\\d+)\".*", "\\1", gene)

install.packages("R.utils")
R.utils::setOption("clusterProfiler.download.method",'auto')
kk <- enrichKEGG(gene=gene, organism="hsa", pvalueCutoff=1, qvalueCutoff=1)
KEGG=as.data.frame(kk)
KEGG$geneID=as.character(sapply(KEGG$geneID,function(x)paste(rt$genes[match(strsplit(x,"/")[[1]],as.character(rt$entrezID))],collapse="/")))
KEGG=KEGG[(KEGG$pvalue<pvalueFilter & KEGG$qvalue<qvalueFilter),]

write.table(KEGG, file="KEGG.txt", sep="\t", quote=F, row.names = F)

showNum=15
if(nrow(KEGG)<showNum){
  showNum=nrow(KEGG)
}

pdf(file="barplot.pdf", width=7.5, height=7)
barplot(kk, drop=TRUE, showCategory=showNum, label_format=30, color=colorSel)
dev.off()

pdf(file="bubble.pdf", width=7.5, height = 7)
dotplot(kk, showCategory=showNum, orderBy="GeneRatio", label_format=30, color=colorSel)
dev.off()


#8.GSEA.R

library(org.Hs.eg.db)
library(clusterProfiler)
library(enrichplot)

gene="VPS16"          
expFile="normal_tumor_countdata_normalized.txt"    
gmtFile="c2.cp.kegg.v7.4.symbols.gmt"     
setwd("C:\\Users\\Administrator\\Desktop\\GXM\\17_GSEA")      

rt=read.table(expFile, header=T, sep="\t", check.names=F)
rt=as.matrix(rt)
rownames(rt)=rt[,1]
exp=rt[,2:ncol(rt)]
dimnames=list(rownames(exp),colnames(exp))
data=matrix(as.numeric(as.matrix(exp)),nrow=nrow(exp),dimnames=dimnames)
data=avereps(data)
data=data[rowMeans(data)>0,]

group=sapply(strsplit(colnames(data),"\\-"), "[", 4)
group=sapply(strsplit(group,""), "[", 1)
group=gsub("2", "1", group)
data=data[,group==0]
data=t(data)
rownames(data)=gsub("(.*?)\\-(.*?)\\-(.*?)\\-(.*?)\\-.*", "\\1\\-\\2\\-\\3", rownames(data))
data=t(avereps(data))

dataL=data[,data[gene,]<=median(data[gene,]),drop=F]
dataH=data[,data[gene,]>median(data[gene,]),drop=F]
meanL=rowMeans(dataL)
meanH=rowMeans(dataH)
meanL[meanL<0.00001]=0.00001
meanH[meanH<0.00001]=0.00001
logFC=log2(meanH)-log2(meanL)
logFC=sort(logFC,decreasing=T)
genes=names(logFC)

gmt=read.gmt(gmtFile)

kk=GSEA(logFC, TERM2GENE=gmt, pvalueCutoff = 1)
kkTab=as.data.frame(kk)
kkTab=kkTab[kkTab$pvalue<0.05,]
#kkTab=kkTab[kkTab$p.adjust<0.05,]
write.table(kkTab,file="KEGG_GSEA.result.txt",sep="\t",quote=F,row.names = F)

termNum=5     
if(nrow(kkTab)>=termNum){
  showTerm=row.names(kkTab)[1:termNum]
  gseaplot=gseaplot2(kk, showTerm, base_size=8, title="")
  pdf(file="KEGG_GSEA.pdf", width=7.5, height=5.6)
  print(gseaplot)
  dev.off()
}


#9.GO.R
gmtFile="c5.go.v7.4.symbols.gmt"   
gmt=read.gmt(gmtFile)

kk=GSEA(logFC, TERM2GENE=gmt, pvalueCutoff = 1)
kkTab=as.data.frame(kk)
kkTab=kkTab[kkTab$pvalue<0.05,]
#kkTab=kkTab[kkTab$p.adjust<0.05,]
write.table(kkTab,file="GO_GSEA.result.txt",sep="\t",quote=F,row.names = F)

termNum=5    
if(nrow(kkTab)>=termNum){
  showTerm=row.names(kkTab)[1:termNum]
  gseaplot=gseaplot2(kk, showTerm, base_size=8, title="")
  pdf(file="GO_GSEA.pdf", width=7.5, height=5.6)
  print(gseaplot)
  dev.off()
}


#10.estimate.R
#library(utils)
#rforge <- "http://r-forge.r-project.org"
#install.packages("estimate", repos=rforge, dependencies=TRUE)


library(estimate)

expFile="normal_tumor_countdata_normalized.txt"       
setwd("C:\\Users\\Administrator\\Desktop\\GXM\\18_estimate")       

rt=read.table(expFile, header=T, sep="\t", check.names=F)
rt=as.matrix(rt)
rownames(rt)=rt[,1]
exp=rt[,2:ncol(rt)]
dimnames=list(rownames(exp),colnames(exp))
data=matrix(as.numeric(as.matrix(exp)),nrow=nrow(exp),dimnames=dimnames)
data=avereps(data)

group=sapply(strsplit(colnames(data),"\\-"), "[", 4)
group=sapply(strsplit(group,""), "[", 1)
group=gsub("2", "1", group)
data=data[,group==0]

out=rbind(ID=colnames(data),data)
write.table(out,file="uniq.symbol.txt",sep="\t",quote=F,col.names=F)

filterCommonGenes(input.f="uniq.symbol.txt", 
                  output.f="commonGenes.gct", 
                  id="GeneSymbol")

estimateScore(input.ds = "commonGenes.gct",
              output.ds="estimateScore.gct")

scores=read.table("estimateScore.gct", skip=2, header=T)
rownames(scores)=scores[,1]
scores=t(scores[,3:ncol(scores)])
rownames(scores)=gsub("\\.", "\\-", rownames(scores))
out=rbind(ID=colnames(scores), scores)
write.table(out, file="TMEscores.txt", sep="\t", quote=F, col.names=F)

#11.pRRophetic.R

library(ggpubr)
library(pRRophetic)
library(ggplot2)
set.seed(12345)

pFilter=0.001        
gene="VPS16"           
expFile="normal_tumor_countdata_normalized.txt"     
setwd("C:\\Users\\Administrator\\Desktop\\GXM\\20_pRRophetic")    

data(cgp2016ExprRma)
data(PANCANCER_IC_Tue_Aug_9_15_28_57_2016)
allDrugs=unique(drugData2016$Drug.name)

rt=read.table(expFile, header=T, sep="\t", check.names=F)
rt=as.matrix(rt)
rownames(rt)=rt[,1]
exp=rt[,2:ncol(rt)]
dimnames=list(rownames(exp),colnames(exp))
data=matrix(as.numeric(as.matrix(exp)),nrow=nrow(exp),dimnames=dimnames)
data=avereps(data)
data=data[rowMeans(data)>0.5,]

group=sapply(strsplit(colnames(data),"\\-"), "[", 4)
group=sapply(strsplit(group,""), "[", 1)
group=gsub("2","1",group)
data=data[,group==0]
data=t(data)
rownames(data)=gsub("(.*?)\\-(.*?)\\-(.*?)\\-.*", "\\1\\-\\2\\-\\3", rownames(data))
data=t(avereps(data))

geneExp=as.data.frame(t(data[gene,,drop=F]))
geneExp$Type=ifelse(geneExp[,gene]>median(geneExp[,gene]), "High", "Low")

for(drug in allDrugs){

  possibleError=tryCatch(
    {senstivity=pRRopheticPredict(data, drug, selection=1, dataset = "cgp2016")},
    error=function(e) e)
  if(inherits(possibleError, "error")){next}
  senstivity=senstivity[senstivity!="NaN"]
  senstivity[senstivity>quantile(senstivity,0.99)]=quantile(senstivity,0.99)
  
  sameSample=intersect(row.names(geneExp), names(senstivity))
  geneExp=geneExp[sameSample, "Type",drop=F]
  senstivity=senstivity[sameSample]
  rt=cbind(geneExp, senstivity)
  
  rt$Type=factor(rt$Type, levels=c("Low", "High"))
  type=levels(factor(rt[,"Type"]))
  comp=combn(type, 2)
  my_comparisons=list()
  for(i in 1:ncol(comp)){my_comparisons[[i]]<-comp[,i]}
  
  test=wilcox.test(senstivity~Type, data=rt)
  diffPvalue=test$p.value
  if(diffPvalue<pFilter){
    boxplot=ggboxplot(rt, x="Type", y="senstivity", fill="Type",
                      xlab=gene,
                      ylab=paste0(drug, " senstivity (IC50)"),
                      legend.title=gene,
                      palette=c("#0066FF","#FF0000")
    )+ 
      stat_compare_means(comparisons=my_comparisons)
    pdf(file=paste0("durgSenstivity.", drug, ".pdf"), width=5, height=4.5)
    print(boxplot)
    dev.off()
  }
}
